# Supplementary material for: Sorghum bicolor x S. halepense interspecific hybridization is influenced by the frequency of 2n gametes in S. bicolor
Source: Sci Rep. 2019 Nov 29;9:17901. doi: 10.1038/s41598-019-53193-3 (PMC6884547; doi:10.1038/s41598-019-53193-3)
Supplement: Supplementary file 1 — Dataset 1 [file 41598_2019_53193_MOESM1_ESM.xlsx]

## Sheet: Spring 2017
Sorghum bicolor x Sorghum halepense 2017
Spring 2017
			Expanding	Panicle has:		#	did not
Panicle	Genotype	# florets	florets	Seed	no seed	filled seed	emerge	not scored	Diploid	triploid	tetraploid	pentaploid	hexaploid
1004	ATx623	270	256	1		1					1
1005	ATx623	402	369	1		4	1				3
1011	ATx623	439	399	1		3	1				2
1012	ATx623	361	296		1	0
1015	ATx623	304	283	1		15	4	2			9
1016	ATx623	279	260	1		4	2				2
1017	ATx623	787	659	1		4					4
1018	ATx623	956	824	1		4				1	3
1025	ATx623	794	722	1		3					3
1038	ATx623	1006	839	1		1		1
1039	ATx623	359	245	1		1							1
1040	ATx623	936	642	1		2					2
1061	ATx623	1110	1061	1		3	2				1
1068	ATx623	267	246	1		1					1
1069	ATx623	782	670	1		1					1
1084	ATx623	403	384	1		3	2				1
1086	ATx623	698	649	1		5					5
1087	ATx623	594	444	1		14	1			1	11	1
1096	ATx623	473	429	1		3	1				2
1097	ATx623	218	176		1	0
1100	ATx623	153	101		1	0
1101	ATx623	503	468	1		2					2
1106	ATx623	472	411	1		1					1
1107	ATx623	215	144		1	0
1114	ATx623	1636	1435	1		27	1			2	24
1115	ATx623	565	511	1		21	2			1	18
1151	ATx623	371	349	1		9	2			1	6
1152	ATx623	1128	1007	1		16	1				15
1168	ATx623	1434	1333	1		3	1				2
1169	ATx623	230	148	1		4	1		3
1181	ATx623	181	171		1	0
1189	ATx623	708	690	1		8					8
1190	ATx623	210	155	1		10	1				9
1202	ATx623	1332	1254	1		64	6				58
1203	ATx623	575	467	1		35	6	1			28
1213	ATx623	573	468	1		4	2		1		1
1214	ATx623	339	294	1		5	4	1
1221	ATx623	1141	1040	1		19	4				15
1222	ATx623	684	629	1		23	3	1			19
1228	ATx623	438	410	1		6	1				5
1229	ATx623	520	482	1		15	1				14
1233	ATx623	280	262	1		9	1				8
1234	ATx623	610	534	1		15	1		4		10
1250	ATx623	332	285		1	0
1259	ATx623	545	451	1		3					3
1260	ATx623	317	287	1		8	1				7
1264	ATx623	329	299	1		6	1				5
1265	ATx623	80	72		1	0
1266	ATx623	389	366	1		1	1
1279	ATx623	336	358	1		1		1
1280	ATx623	703	679	1		5					5
1289	ATx623	585	561	1		1					1
1290	ATx623	634	608		1	0
1310	ATx623	216	20	1		2					2
1311	ATx623	277	218	1		2					2
1312	ATx623	344	295	1		1					1
1327	ATx623	382	342	1		6			6
1328	ATx623	293	186	1		1			1
1329	ATx623	923	869	1		6					6
1333	ATx623	787	727	1		2					2
1339	ATx623	1602	1404	1		2					2
1340	ATx623	759	729	1		1					1
1350	ATx623	1136	1010	1		17	2			1	13		1
1358	ATx623	343	318	1		5					5
1359	ATx623	597	574	1		25	3	1		1	18	1	1
1362	ATx623	663	622		1	0
1363	ATx623	389	362		1	0
1365	ATx623	463	426	1		2	1				1
1366	ATx623	447	419	1		2					2
Sum		39607	35103	59	10	467	61	8	15	8	370	2	3
1046	ATx631	814	724		1	0
1051	ATx631	1339	417		1	0
1070	ATx631	522	503	1		1					1
1071	ATx631	208	194		1	0
1080	ATx631	404	379		1	0
1081	ATx631	469	450		1	0
1085	ATx631	370	353		1	0
1090	ATx631	264	90		1	0
1091	ATx631	697	264		1	0
1093	ATx631	375	336		1	0
1094	ATx631	722	690		1	0
1095	ATx631	805	771		1	0
1111	ATx631	696	185	1		1				1
1124	ATx631	610	505		1	0
1127	ATx631	676	594		1	0
1128	ATx631	696	606	1		4					4
1129	ATx631	626	576	1		3	1				2
1138	ATx631	1857	1643	1		15	6		9
1140	ATx631	218	190	1		1					1
1141	ATx631	404	363		1	0
1142	ATx631	49	45		1	0
1145	ATx631	529	365		1	0
1146	ATx631	663	603	1		2	1				1
1153	ATx631	759	729		1	0
1154	ATx631	530	486		1	0
1155	ATx631	530	484	1		1	1
1156	ATx631	247	226		1	0
1157	ATx631	514	444		1	0
1158	ATx631	479	477		1	0
1159	ATx631	474	463		1	0
1160	ATx631	179	171		1	0
1161	ATx631	398	275	1		1			1
1162	ATx631	562	475		1	0
1178	ATx631	436	426	1		1					1
1179	ATx631	614	588		1	0
1182	ATx631	1450	1274	1		1	1
1186	ATx631	342	317		1	0
1187	ATx631	698	646	1		2					2
1197	ATx631	850	770		1	0
1199	ATx631	0	0	1		7	6		1
1200	ATx631	383	347		1	0
1218	ATx631	710	666		1	0
1219	ATx631	807	739		1	0
1227	ATx631	565	531	1		2				1	1
1237	ATx631	1079	934	1		2					2
1238	ATx631	589	552		1	0
1240	ATx631	1087	1038	1		1					1
1241	ATx631	108	99	1		1					1
1244	ATx631	254	236		1	0
1261	ATx631	308	264		1	0
1270	ATx631	109	87		1	0
1271	ATx631	205	168		1	0
1276	ATx631	376	359		1	0
1277	ATx631	805	750	1		1					1
1283	ATx631	244	237		1	0
1284	ATx631	738	717		1	0
1285	ATx631	337	324		1	0
1293	ATx631	418	352		1	0
1294	ATx631	497	438		1	0
1296	ATx631	758	614	1		4					4
1297	ATx631	879	781	1		1			1
1298	ATx631	75	73		1	0
1299	ATx631	162	150		1	0
1300	ATx631	682	667		1	0
1301	ATx631	406	395		1	0
1302	ATx631	728	663		1	0
1320	ATx631	782	710		1	0
1321	ATx631	387	356	1		1	1
1337	ATx631	404	348	1		1					1
1341	ATx631	313	301		1	0
1342	ATx631	860	837	1		1					1
1343	ATx631	655	447		1	0
1344	ATx631	876	816	1		1					1
1345	ATx631	872	837		1	0
1349	ATx631	450	382		1	0
1351	ATx631	515	465		1	0
1352	ATx631	949	912		1	0
1355	ATx631	503	456		1	0
1356	ATx631	855	696		1	0
1357	ATx631	972	922	1		2				2
Sum		45777	39763	25	55	58	17	0	12	4	25	0	0
1026	BTx623	603	551	1		3				1	2
1027	BTx623	518	459	1		2	1				1
1028	BTx623	1100	1093	1		5					5
1036	BTx623	950	788	1		20	1	4			15
1037	BTx623	260	224	1		14	4	1			8		1
1047	BTx623	893	857	1		3					3
1048	BTx623	852	822	1		3	1				2
1049	BTx623	701	648	1		11	2	1			8
1050	BTx623	1418	1171	1		38	7	3			27	1
1058	BTx623	428	389	1		2					2
1059	BTx623	522	463		1	0
1060	BTx623	510	133	1		1		1
1066	BTx623	845	783	1		10	1				9
1073	BTx623	380	376	1		12		1	1		9		1
1074	BTx623	227	210		1	0
1075	BTx623	1544	1480	1		31	4				27
1076	BTx623	604	569	1		4					4
1077	BTx623	711	683		1	0
1082	BTx623	742	705	1		23	3				20
1083	BTx623	569	523	1		22	2				20
1088	BTx623	262	256	1		1					1
1089	BTx623	431	400	1		1	1
1102	BTx623	717	546	1		14	1				13
1103	BTx623	997	922	1		18	3				15
1126	BTx623	781	775		1	0
1133	BTx623	387	105	1		3	1				2
1143	BTx623	746	718	1		3					3
1144	BTx623	296	234	1		5					5
1147	BTx623	375	351	1		3					3
1148	BTx623	573	463		1	0
1172	BTx623	1092	1002	1		58	23				35
1173	BTx623	456	362	1		22	2				20
1174	BTx623	296	264	1		15	2				12	1
1175	BTx623	298	253	1		8	1				7
1184	BTx623	460	407	1		5					5
1185	BTx623	623	578	1		3	1				2
1195	BTx623	1004	817	1		16	3				13
1196	BTx623	837	741	1		38	8				30
1225	BTx623	637	552	1		20	5				15
1226	BTx623	87	50		1	0
1246	BTx623	219	203	1		1	1
1247	BTx623	135	122	1		2					2
1252	BTx623	408	364	1		20	4				16
1253	BTx623	223	193	1		13		1			12
1254	BTx623	254	221	1		1					1
1256	BTx623	267	219	1		25	3				22
1257	BTx623	1054	983	1		45	4	1			40
1258	BTx623	399	344	1		23					23
1267	BTx623	160	148	1		1					1
1272	BTx623	344	316	1		8	1				7
1282	BTx623	726	652	1		4					4
1287	BTx623	579	379	1		4	1				3
1288	BTx623	407	360	1		3	1				2
1295	BTx623	477	412	1		4	2				2
1353	BTx623	861	652	1		1						1
1354	BTx623	668	600	1		6	1				5
Sum		32913	28891	50	6	598	95	13	1	1	483	3	2
1002	BTx623ms3	1280	1068		1	0
1006	BTx623ms3	583	497	1		2					1		1
1007	BTx623ms3	1226	998	1		1					1
1009	BTx623ms3	590	545		1	0
1021	BTx623ms3	516	499	1		1					1
1022	BTx623ms3	858	847		1	0
1062	BTx623ms3	527	486		1	0
1067	BTx623ms3	689	639	1		1					1
1092	BTx623ms3	847	782	1		1					1
1098	BTx623ms3	404	396	1		3	1				2
1099	BTx623ms3	752	679		1	0
1104	BTx623ms3	173	149		1	0
1110	BTx623ms3	749	663	1		16	2		10		4
1119	BTx623ms3	651	585		1	0
1121	BTx623ms3	739	730	1		1					1
1122	BTx623ms3	604	578		1	0
1123	BTx623ms3	346	338		1	0
1130	BTx623ms3	658	646	1		3	1				2
1131	BTx623ms3	1228	1206	1		4	2				2
1132	BTx623ms3	706	683	1		3					3
1134	BTx623ms3	629	588	1		7	2		5
1135	BTx623ms3	437	408	1		3			1		2
1139	BTx623ms3	1129	1033		1	0
1170	BTx623ms3	574	530		1	0
1204	BTx623ms3	716	672	1		10	6				4
1206	BTx623ms3	636	614		1	0
1207	BTx623ms3	652	584	1		8	5		1		2
1209	BTx623ms3	606	604	1		2	1		1
1210	BTx623ms3	371	348	1		3	2				1
1211	BTx623ms3	432	409	1		2	1				1
1239	BTx623ms3	984	866	1		1					1
1245	BTx623ms3	892	850	1		3					3
1251	BTx623ms3	422	392		1	0
1255	BTx623ms3	354	336	1		2					2
1303	BTx623ms3	398	388		1	0
1304	BTx623ms3	454	429	1		1					1
1305	BTx623ms3	282	250	1		1					1
1306	BTx623ms3	315	234		1	0
1309	BTx623ms3	503	493		1	0
1326	BTx623ms3	638	561	1		1			1
1330	BTx623ms3	463	430	1		1		1
1331	BTx623ms3	433	382	1		1							1
1332	BTx623ms3	711	506	1		2					2
1334	BTx623ms3	706	657	1		1	1
1336	BTx623ms3	600	547		1	0
1347	BTx623ms3	611	399	1		5					5
1348	BTx623ms3	359	288	1		1		1
Sum		29433	26812	30	17	91	24	2	19	0	44	0	2
1019	BTx631	486	405	1		1				1
1020	BTx631	755	658	1		1					1
1023	BTx631	756	630	1		1		1
1024	BTx631	1196	1000		1	0
1031	BTx631	1928	1535	1		2				1	1
1032	BTx631	725	465		1	0
1034	BTx631	372	343		1	0
1035	BTx631	879	802		1	0
1041	BTx631	894	965	1		1					1
1042	BTx631	1355	1190	1		1						1
1043	BTx631	813	749	1		1				1
1044	BTx631	1316	1098	1		2					2
1045	BTx631	318	268		1	0
1052	BTx631	704	624		1	0
1053	BTx631	507	415		1	0
1054	BTx631	363	306		1	0
1055	BTx631	715	616	1		1				1
1056	BTx631	1177	865		1	0
1057	BTx631	1100	941	1		1					1
1078	BTx631	464	321	1		1		1
1079	BTx631	939	641		1	0
1116	BTx631	858	818	1		1	1
1117	BTx631	643	612		1	0
1120	BTx631	896	785	1		1				1
1136	BTx631	1466	1136	1		3	1				2
1137	BTx631	603	548		1	0
1149	BTx631	542	530		1	0
1150	BTx631	370	325		1	0
1163	BTx631	374	323	1		2	1		1
1164	BTx631	791	748		1	0
1165	BTx631	1241	1149	1		3	1		2
1166	BTx631	301	231	1		4	2		2
1183	BTx631	1060	1016	1		3	2		1
1188	BTx631	540	488		1	0
1191	BTx631	722	673		1	0
1192	BTx631	648	558		1	0
1230	BTx631	734	708		1	0
1231	BTx631	1066	1025		1	0
1243	BTx631	698	656		1	0
1262	BTx631	725	622		1	0
1263	BTx631	1045	949	1		3	1				2
1268	BTx631	236	199		1	0
1269	BTx631	606	510		1	0
1281	BTx631	233	191		1	0
1286	BTx631	603	550		1	0
1291	BTx631	539	507		1	0
1292	BTx631	128	125		1	0
1307	BTx631	987	878		1	0
1308	BTx631	894	858		1	0
1316	BTx631	576	540	1		1					1
1325	BTx631	486	430	1		1					1
1335	BTx631	306	274		1	0
1346	BTx631	234	213	1		2	1				1
1360	BTx631	850	824	1		3			1		2
1361	BTx631	884	837	1		3					3
Sum		40647	35673	24	31	43	10	2	7	5	18	1	0
1108	BTx631ms3	815	359		1	0
1109	BTx631ms3	280	203		1	0
1118	BTx631ms3	882	780		1	0
1171	BTx631ms3	610	542		1	0
1176	BTx631ms3	364	324		1	0
1177	BTx631ms3	320	304		1	0
1193	BTx631ms3	341	290	1		1			1
1194	BTx631ms3	174	164		1	0
1198	BTx631ms3	210	198	1		1					1
1201	BTx631ms3	482	441		1	0
1205	BTx631ms3	850	810	1		3			2		1
1208	BTx631ms3	418	367	1		1						1
1216	BTx631ms3	411	390		1	0
1217	BTx631ms3	548	503	1		4			1	3
1220	BTx631ms3	286	260		1	0
1223	BTx631ms3	400	378		1	0
1248	BTx631ms3	270	252		1	0
1249	BTx631ms3	345	330		1	0
1278	BTx631ms3	136	126		1	0
1313	BTx631ms3	312	284		1	0
1314	BTx631ms3	299	283		1	0
1315	BTx631ms3	244	225	1		1				1
1317	BTx631ms3	315	304		1	0
1318	BTx631ms3	697	632	1		1					1
1319	BTx631ms3	407	364	1		2			2
1322	BTx631ms3	607	550	1		3					3
1324	BTx631ms3	183	170	1		1				1
1338	BTx631ms3	237	220	1		1	1
Sum		11443	10053	11	17	19	1	0	6	5	6	1	0
