# Supplementary material for: Sorghum bicolor x S. halepense interspecific hybridization is influenced by the frequency of 2n gametes in S. bicolor
Source: Sci Rep. 2019 Nov 29;9:17901. doi: 10.1038/s41598-019-53193-3 (PMC6884547; doi:10.1038/s41598-019-53193-3)
Supplement: Supplementary file 2 — Dataset 2 [file 41598_2019_53193_MOESM2_ESM.xlsx]

## Sheet: Summer 2017
Sorghum bicolor x Sorghum halepense 2017
Summer 2017
			Expanding	Panicle has:		#	did not
Panicle	Genotype	# florets	florets	Seed	no seed	filled seed	emerge	not scored	Diploid	triploid	tetraploid	pentaploid	hexaploid
01	BTx631ms3	457	0	0	1	0
02	BTx631ms3	609	336	0	1	0
03	BTx631ms3	412	211	1	0	3
04	BTx631ms3	348	60	1	0	4
05	BTx631ms3	425	218	0	1	0
06	BTx631ms3	135	28	1	0	1
07	BTx631ms3	874	345	1	0	45
08	BTx631ms3	455	221	0	1	0
09	BTx631ms3	142	88	1	0	1
10	BTx631ms3	872	349	0	1	0
11	BTx631ms3	220	95	0	1	0
12	BTx631ms3	327	152	0	1	0
13	BTx631ms3	94	19	0	1	0
14	BTx631ms3	350	35	0	1	0
15	BTx631ms3	197	81	0	1	0
16	BTx631ms3	182	3	0	1	0
17	BTx631ms3	354	87	0	1	0
18	BTx631ms3	417	91	0	1	0
19	BTx631ms3	269	30	0	1	0
20	BTx631ms3	203	167	0	1	0
21	BTx631ms3	286	37	0	1	0
22	BTx631ms3	414	333	1	0	1
23	BTx631ms3	36	11	0	1	0
24	BTx631ms3	152	119	0	1	0
25	BTx631ms3	363	261	0	1	0
26	BTx631ms3	255	174	1	0	1
27	BTx631ms3	397	254	0	1	0
28	BTx631ms3	37	4	1	0	3
30	BTx631ms3	425	106	0	1	.
31	BTx631ms3	221	116	0	1	0
32	BTx631ms3	85	62	0	1	0
33	BTx631ms3	87	9	0	1	0
34	BTx631ms3	72	13	0	1	0
35	BTx631ms3	281	138	0	1	0
36	BTx631ms3	466	208	0	1	0
37	BTx631ms3	97	85	0	1	0
38	BTx631ms3	291	131	0	1	0
39	BTx631ms3	106	28	0	1	0
40	BTx631ms3	567	82	0	1	0
1_T	BTx631ms3	472	157	0	1	0
2_T	BTx631ms3	681	183	0	1	0
		13133	5127	8	33	59	13	1	41	0	3	0	1
01	BTx631	103	1	0	1	0
02	BTx631	775	363	0	1	0
03	BTx631	875	286	0	1	0
04	BTx631	527	146	0	1	0
05	BTx631	647	372	0	1	0
06	BTx631	246	100	1	0	1
07	BTx631	573	220	0	1	0
08	BTx631	587	213	0	1	0
09	BTx631	575	345	1	0	2
10	BTx631	498	215	1	0	1
11	BTx631	293	8	0	1	0
12	BTx631	272	192	1	0	93
13	BTx631	956	501	1	0	6
14	BTx631	807	395	1	0	1
15	BTx631	634	168	0	1	0
16	BTx631	381	55	0	1	0
17	BTx631	718	439	0	1	0
19	BTx631	391	45	0	1	0
20	BTx631	171	50	1	0	0
21	BTx631	219	13	0	1	1
22	BTx631	543	243	0	1	0
23	BTx631	167	48	0	1	0
24	BTx631	125	6	0	1	0
25	BTx631	185	29	0	1	0
26	BTx631	171	25	0	1	0
27	BTx631	162	12	0	1	0
28	BTx631	302	52	0	1	0
29	BTx631	818	430	0	1	0
30	BTx631	455	114	0	1	0
31	BTx631	326	17	0	1	0
32	BTx631	569	90	0	1	0
33	BTx631	327	95	1	0	0
34	BTx631	139	78	0	1	1
35	BTx631	648	341	0	1	0
36	BTx631	609	314	0	1	0
37	BTx631	355	213	0	1	0
38	BTx631	1048	539	0	1	0
39	BTx631	214	141	0	1	0
40	BTx631	588	333	0	1	0
41	BTx631	465	9	0	1	0
42	BTx631	178	88	0	1	0
43	BTx631	84	16	0	1	0
44	BTx631	891	72	0	1	0
45	BTx631	152	14	0	1	0
46	BTx631	86	21	0	1	0
47	BTx631	194	55	0	1	0
		20049	7522	8	38	106	11	0	93	1	1	0	0
01	ATx631	501	296	0	1	0
02	ATx631	346	132	1	0	2
03	ATx631	315	146	1	0	2
04	ATx631	277	161	0	1	0
05	ATx631	220	42	0	1	0
06	ATx631	315	97	0	1	0
07	ATx631	604	143	0	1	0
03	ATx631	658	299	0	1	0
08	ATx631	240	98	0	1	0
09	ATx631	285	92	0	1	0
10	ATx631	110	15	0	1	0
11	ATx631	103	7	0	1	0
12	ATx631	626	136	0	1	0
13	ATx631	353	19	0	1	0
14	ATx631	261	34	0	1	0
15	ATx631	105	0	0	1	0
16	ATx631	212	16	0	1	0
17	ATx631	348	108	1	0	1
18	ATx631	336	76	0	1	0
18	ATx631	231	32	0	1	0
19	ATx631	472	267	0	1	0
20	ATx631	228	26	0	1	0
21	ATx631	167	65	0	1	0
22	ATx631	578	137	1	0	1
23	ATx631	885	585	1	0	0
24	ATx631	421	189	1	0	1
25	ATx631	533	397	1	0	1
26	ATx631	322	131	0	1	0
27	ATx631	146	108	0	1	0
28	ATx631	199	22	0	1	0
29	ATx631	287	205	0	1	0
30	ATx631	302	181	0	1	0
31	ATx631	330	217	0	1	0
32	ATx631	647	285	0	1	0
33	ATx631	108	49	0	1	0
34	ATx631	546	292	0	1	0
35	ATx631	322	27	0	1	0
36	ATx631	191	16	0	1	0
		13130	5148	7	31	8	5	0	2	1	0	0	0
01	BTx623	404	160	0	1	0
02	BTx623	500	248	1	0	1
03	BTx623	722	263	1	0	7
04	BTx623	189	111	0	1	0
05	BTx623	287	155	0	1	0
06	BTx623	462	61	0	1	0
07	BTx623	164	83	0	1	0
07	BTx623	80	33	1	0	1
08	BTx623	190	38	0	1	0
08	BTx623	131	21	0	1	0
08	BTx623	110	62	1	0	15
09	BTx623	358	146	1	0	2
09	BTx623	151	42	1	0	1
10	BTx623	270	129	0	1	0
10	BTx623	101	29	0	1	0
11	BTx623	296	139	1	0	1
12	BTx623	137	49	1	0	6
13	BTx623	70	40	1	0	2
14	BTx623	121	71	1	0	4
15	BTx623	69	34	0	1	0
16	BTx623	459	228	0	1	0
1	BTx623	110	62	1	0	15
2	BTx623	66	18	0	1	0
10	BTx623	39	11	0	1	0
11	BTx623	33	29	0	1	0
12	BTx623	90	60	1	0	18
13	BTx623	174	45	1	0	9
14	BTx623	147	38	1	0	2
15	BTx623	147	38	1	0	6
16	BTx623	185	18	1	0	4
17	BTx623	185	100	1	0	1
18	BTx623	157	56	1	0	16
19	BTx623	192	48	1	0	12
20	BTx623	276	138	1	0	1
		7072	2803	20	14	124	77	0	0	0	47	0	0
	BTx623ms3	188	15	0	1	0
01	BTx623ms3	164	85	0	1	0
02	BTx623ms3	293	210	0	1	0
03	BTx623ms3	141	49	0	1	0
10	BTx623ms3	252	243	0	1	0
		1038	602	0	5	0	0	0	0	0	0	0	0
01	ATx623	98	30	0	1	0
02	ATx623	244	151	1	0	3
03	ATx623	189	101	0	1	0
04	ATx623	53	35	0	1	0
05	ATx623	236	34	0	1	0
06	ATx623	278	110	1	0	2
07	ATx623	429	26	0	1	0
08	ATx623	325	6	0	1	0
09	ATx623	457	23	0	1	0
11	ATx623	957	626	1	0	5
12	ATx623	682	359	1	0	5
13	ATx623	490	370	1	0	3
14	ATx623	639	270	0	1	0
15	ATx623	291	93	1	0	1
16	ATx623	162	82	0	1	0
17	ATx623	129	81	0	1	0
18	ATx623	245	93	0	1	0
19	ATx623	177	4	0	1	0
20	ATx623	179	107	1	0	3
21	ATx623	97	54	1	0	3
22	ATx623	94	56	1	0	2
24	ATx623	280	190	1	0	27
25	ATx623	206	117	1	0	3
26	ATx623	119	63	1	0	0
		7056	3081	12	12	57	40	0	0	2	15	0	0
